# Supplementary material for: Doxorubicin-Loaded Nanoparticle Treatment Enhances Diffuse Large B-Cell Lymphoma Cell Death
Source: Cells. 2025 Aug 28;14(17):1334. doi: 10.3390/cells14171334 (PMC12428780; doi:10.3390/cells14171334)
Supplement: Supplementary file 1 [file cells-14-01334-s001.zip]

Archive with 1 entries (1 files):
- cells-3692841-supplementary.pdf
